# Supplementary material for: Armillaria luteo-virens Sacc Ameliorates Dextran Sulfate Sodium Induced Colitis through Modulation of Gut Microbiota and Microbiota-Related Bile Acids
Source: Nutrients. 2021 Nov 3;13(11):3926. doi: 10.3390/nu13113926 (PMC8623807; doi:10.3390/nu13113926)
Supplement: Supplementary file 1 [file nutrients-13-03926-s001.zip]

Archive with 1 entries (1 files):
- nutrients-1395854-supplementary.pdf
